# Supplementary material for: Cytological and Molecular Characterization of a New Ogura Cytoplasmic Male Sterility Restorer of Brassica napus L
Source: Plants (Basel). 2024 Jun 19;13(12):1703. doi: 10.3390/plants13121703 (PMC11207357; doi:10.3390/plants13121703)
Supplement: Supplementary file 1 [file plants-13-01703-s001.zip]

Archive with 1 entries (1 files):
- plants-3041040-supplementary.pdf
